# Supplementary material for: Stochastic modelling of membrane filtration
Source: Proc Math Phys Eng Sci. 2017 Apr 26;473(2200):20160948. doi: 10.1098/rspa.2016.0948 (PMC5415697; doi:10.1098/rspa.2016.0948)
Supplement: Numerical_Code [file rspa20160948supp1.zip]

Archive with 21 entries (17 files):
- Numerical_Code/
- Numerical_Code/.dropbox.attr
- Numerical_Code/section_2/
- Numerical_Code/section_2/.dropbox.attr
- Numerical_Code/section_2/script_figure_1b.m
- Numerical_Code/section_2/volume_dependent_evolution_implicit.m
- Numerical_Code/section_3/
- Numerical_Code/section_3/.dropbox.attr
- Numerical_Code/section_3/script_figure_3.m
- Numerical_Code/section_3/solve_multi_particle_model.m
- Numerical_Code/section_4/
- Numerical_Code/section_4/.dropbox.attr
- Numerical_Code/section_4/compute_QV_membrane_structure.m
- Numerical_Code/section_4/compute_QV_membrane_structure_2.m
- Numerical_Code/section_4/compute_capture_probabilities.m
- Numerical_Code/section_4/compute_network_flow.m
- Numerical_Code/section_4/compute_pressure_distribution.m
- Numerical_Code/section_4/compute_reachable_nodes.m
- Numerical_Code/section_4/create_rastergrid.m
- Numerical_Code/section_4/script_figure_4.m
- Numerical_Code/section_4/script_figure_5.m
