# Supplementary material for: Stochastic modelling of membrane filtration
Source: Proc Math Phys Eng Sci. 2017 Apr 26;473(2200):20160948. doi: 10.1098/rspa.2016.0948 (PMC5415697; doi:10.1098/rspa.2016.0948)
Supplement: Numerical_Code [file rspa20160948supp1.zip › Numerical_Code/section_2/script_figure_1b.m]

% This script creates the data for figure 1b, the figure itself is created
% using TikZ. We create the figure to compare the work of Griffiths et al.,
% however, we use our custom implementation of the simulation algorithm.


%% Definition of parameters
% These are taken in accordance with Griffiths et al. [18]

RADIUS_PORE = 1; % We use this as our reference nondimensionalisation, hence
                 % this should be left at 1!!!!
RADIUS_PARTICLE = 0.9;
MEMBRANE_DEPTH = 10;
RESIDUAL_CONDUCTIVITY = 0.3; % Residual conductivity when pore is blocked
RESISTANCE_CAKE = 1; % Relates height of cake to resistance in series
RETENTION_PROBABILITY_INTERNAL = 0.1; % For non-internal blocking, the retention
                                      % probability is assumed to be 1
MAX_VOLUME_PER_PORE = 70;
DV = 0.05; % Volume step for numerical computation
                                      
%%%%%%%%%%%%%%%%%%%%%%%%%%%%%%%%%%%%%%%%%%%%%%
%% Definintion of the conductivity function %%
%%%%%%%%%%%%%%%%%%%%%%%%%%%%%%%%%%%%%%%%%%%%%%

% Enter the values of the conductivity function following (2.7)
MAX_NUM_PARTICLES_PER_PORE = 300;
conductivity_function = ones(MAX_NUM_PARTICLES_PER_PORE, 1) * RADIUS_PORE^4;

% Once the radius gets too small, particles can no longer enter the pore
number_admissible_particles = ceil(3 * (RADIUS_PORE - RADIUS_PARTICLE^2) * MEMBRANE_DEPTH / (4 * RADIUS_PARTICLE^3));
% IMPORTANT: Matlab does not allow 0-indexing, radius_particles(1)
% corresponds to the radius of the pore if it contains 0 particles and so
% on.
radius_particles =  zeros(number_admissible_particles + 1, 1);
radius_particles(1) = RADIUS_PORE;
for i=2:number_admissible_particles + 1
    radius_particles(i) = sqrt(radius_particles(i-1)^2 - 4 * RADIUS_PARTICLE^3 / ( 3 * MEMBRANE_DEPTH));
end


% N-1 is the number of particles per pore as we cannot 0-index
for N=1:MAX_NUM_PARTICLES_PER_PORE+1
    % Particles can enter the pore
    if N <= number_admissible_particles + 1
        % Dimensionless Poiseuille law
        kappa = radius_particles(N)^4; % Poiseuille law
        
    % Sealing of the pore    
    elseif N == number_admissible_particles + 2 
        kappa = RESIDUAL_CONDUCTIVITY;
        
    % Buildup of cake    
    else 
        kappa = 1.0 / (1.0 /RESIDUAL_CONDUCTIVITY + 1 * (N-number_admissible_particles-1));      
    end
    conductivity_function(N) = kappa;
end

% This is a wrapper to make sure that we do not get index out of bounds
% exceptions. Also, note that it is 0-indexed!!!!
compute_conductivity = @(N) conductivity_function(min(N, MAX_NUM_PARTICLES_PER_PORE)+1);


%% Definition of retention probability function
% The retention probability is 0.1 for internal and 1 for external blocking
retention_probability = ones(MAX_NUM_PARTICLES_PER_PORE + 1, 1);
% Note that when the pore contains number_admissible_particles
% (corresponding to index number_admissible_particles + 1), the retention
% probability is one as the next particle can no longer enter the pore.
retention_probability(1:number_admissible_particles) = RETENTION_PROBABILITY_INTERNAL; 

%%%%%%%%%%%%%%%%%%%%%%%%%%%%%%%
%% The stochastic simulation %%
%%%%%%%%%%%%%%%%%%%%%%%%%%%%%%%

'Elapsed time for stochastic simulation'
tic

NUM_PORES = 300; % The higher the number of pores, the better the result,
                 % but the runtime is quadratic in this variable!
                 % For the volume dependent formulation, a certain number
                 % of pores is necessary though to guarantee realistic
                 % behaviour                 

particles_per_pore = zeros(NUM_PORES, 1); % Tracks num particles per pore
              
% To store the total throughput during the filtration experiment
Q_simulation = zeros(MAX_VOLUME_PER_PORE * NUM_PORES, 1);
volume_step = 1;
flux_distribution = ones(NUM_PORES, 1) * compute_conductivity(0);

while volume_step <= MAX_VOLUME_PER_PORE * NUM_PORES
    Q_simulation(volume_step) = sum(flux_distribution);
    
    % Compute which pore gets the particle by rand() and weighted by flux
    sr = rand() * Q_simulation(volume_step);
    pos = 1; tf = 0;
    while pos < NUM_PORES
        % Chances of capturing the particle are proportional to the
        % relative flux through the pore
        tf = tf + flux_distribution(pos);
        if sr < tf
            break;
        end
        pos = pos + 1;
    end
    
    % Conduct random experiment to see whether particle sticks
    if rand() <= retention_probability(particles_per_pore(pos) + 1)    
        % Compute the new flux through the pore that got the particle
        particles_per_pore(pos) = particles_per_pore(pos) + 1;
        flux_distribution(pos) = compute_conductivity(particles_per_pore(pos));
    end
    volume_step = volume_step + 1;
end
toc


%%%%%%%%%%%%%%%%%%%%%%%%%%%
%% The exact computation %%
%%%%%%%%%%%%%%%%%%%%%%%%%%%

'Elapsed time for exact computation'
tic

[Q_exact, V_exact] = volume_dependent_evolution_implicit(conductivity_function,...
                                                         retention_probability,...
                                                         DV,...
                                                         MAX_VOLUME_PER_PORE);
toc

%%%%%%%%%%%%%%%%%%%%%
%% Display results %%
%%%%%%%%%%%%%%%%%%%%%
figure(1)
clf()
hold on
% Special volume interpolation to include the retention probability
V_interpolation = [0;cumsum(1./retention_probability)];
max_index = 1;
while V_interpolation(max_index) < MAX_VOLUME_PER_PORE
    max_index = max_index + 1;
end

plot(V_interpolation(1:max_index), conductivity_function(1:max_index),'kx--');
plot(V_exact, Q_exact, 'b');
plot((0:(length(Q_simulation)-1))/ NUM_PORES, Q_simulation./ Q_simulation(1), 'r--');
xlabel('V');
ylabel('Q');
legend('Interpolated Conductivity Function', 'Model', 'Stochastic Simulation');

%%%%%%%%%%%%%%%%%%%%%%%%%%%%%%%%%%%%%%%%%
%% Print results to file (if required) %%
%%%%%%%%%%%%%%%%%%%%%%%%%%%%%%%%%%%%%%%%%
% filename = strcat('Section_2_Stochastic_Simulation.dat');
% fileID = fopen(filename,'w');
% fprintf(fileID,'%s %s\n', 'V', 'Q'); 
% % Need to make sure file is not too large
% fprintf(fileID,'%.6f %.6f\n', [(0:100:length(Q_simulation)-1)/ NUM_PORES; (Q_simulation(1:100:end) ./ flux_simulation(1))']);
% fclose(fileID);
% 
% filename = strcat('Section_2_Model.dat');
% fileID = fopen(filename,'w');
% fprintf(fileID,'%s %s\n', 'V', 'Q'); 
% fprintf(fileID,'%.6f %.6f\n', [V_exact; Q_exact']);
% fclose(fileID);
% 
% filename = strcat('Section_2_Interpolated_Conductivity_function.dat');
% fileID = fopen(filename,'w');
% fprintf(fileID,'%s %s\n', 'V', 'Q');
%     % Note the semilocon 
% fprintf(fileID,'%.6f %.6f\n', [V_interpolation(1:(max_index))'; conductivity_function(1:max_index)']);
% fclose(fileID);
