# Supplementary material for: Stochastic modelling of membrane filtration
Source: Proc Math Phys Eng Sci. 2017 Apr 26;473(2200):20160948. doi: 10.1098/rspa.2016.0948 (PMC5415697; doi:10.1098/rspa.2016.0948)
Supplement: Numerical_Code [file rspa20160948supp1.zip › Numerical_Code/section_2/volume_dependent_evolution_implicit.m]

function [Q, V] = volume_dependent_evolution_implicit(CONDUCTIVITY,... 
                                                      RETENTION_PROBABILITY,... 
                                                      DV,...
                                                      V_MAX)

% Implicit method to solve the system of equations (2.5) in a volume based
% notation. It is also possible to solve the system using Matlab's inbuilt 
% ODE solvers, see other examples.
% DV -- Difference step
% V_MAX -- Terminal volume
% CONDUCTIVITY -- Vector containing the values of the conductivity function
% for different n
% RETENTION_PROBABILITY -- Vector containing the probability of retaining 
% the next particle dependent on the number of already retained particles

% The entries for the transition matrix
RF = RETENTION_PROBABILITY .* CONDUCTIVITY; 
transition_matrix = sparse(diag(-RF) + diag(RF(1:end-1),-1));
identity_matrix = sparse(diag(ones(length(CONDUCTIVITY), 1)));

% Vector to track the probability distribution of different states
distribution_particles = zeros(length(CONDUCTIVITY), 1);
distribution_particles(1) = 1; 

Volumesteps = floor(V_MAX / DV);
Q = zeros(Volumesteps, 1);
V = (0:Volumesteps-1)*DV;

for step = 1:Volumesteps
    % After nondimensionalisation, we can use the conductivity to compute
    % the flux through the membrane directly
    Q(step) = sum(distribution_particles .* CONDUCTIVITY); 
    % Implicit calculation for more stability
    A = sparse(identity_matrix - DV * transition_matrix ./ Q(step));
    distribution_particles = A\distribution_particles;
end
end
