# Supplementary material for: Stochastic modelling of membrane filtration
Source: Proc Math Phys Eng Sci. 2017 Apr 26;473(2200):20160948. doi: 10.1098/rspa.2016.0948 (PMC5415697; doi:10.1098/rspa.2016.0948)
Supplement: Numerical_Code [file rspa20160948supp1.zip › Numerical_Code/section_3/script_figure_3.m]

% This script creates figures 3a and 3b
%% Definition of parameters

MAX_T = 100.0; % Choose bigger number to compute values for higher total V

% Maximum height of cake, both for small and large particles. This variable
% determines length of vectors for solving the system of ODEs corresponding
% to the exact simulation
N_MAX_CAKING = 35;

RADIUS_PORE = 1;
MEMBRANE_DEPTH = 10;
RADIUS_SMALL_PARTICLE = 0.9;

RESISTANCE_SMALL = 1.0;
RESISTANCE_LARGE = 10.0;

% Once the radius gets too small, particles can no longer enter the pore
% For the current choice, this is 8
number_admissible_particles = ceil(3 * (RADIUS_PORE - RADIUS_SMALL_PARTICLE^2) * MEMBRANE_DEPTH / (4 * RADIUS_SMALL_PARTICLE^3));

% Note regarding the retention probability
% In this instance, the retention probability is assume to be 1 everywhere
% so we neglect it in the computations

%%%%%%%%%%%%%%%%%%%%%%%%%%
%% Figures for beta = 1 %%
%%%%%%%%%%%%%%%%%%%%%%%%%%

BETA = 1.0;

% Definition of the conductivity function
compute_conductivity = @(N, L, M) ((1 - BETA * N * 4 * RADIUS_SMALL_PARTICLE^3 / (3 * MEMBRANE_DEPTH * RADIUS_PORE^2))^(-4) + ...
                                    L * RESISTANCE_LARGE + M * RESISTANCE_SMALL)^(-1);

figure(1);
clf()
% Vector containing the concentrations for the small particles over which
% we iterate
csp = [1.0, 0.95, 0.9, 0.8, 0];
% String representations to facilitate writing the results to a file
csp_str = ['100';'095';'090';'080';'000'];


for i=1:length(csp)
    'Currently solving beta=1 for concentration = ',csp(i)
    concentration_small_particles = csp(i);
    concentration_large_particles = 1.0 - csp(i);
    
    [Q, V, T] = solve_multi_particle_model(number_admissible_particles,...
                                           N_MAX_CAKING,...
                                           compute_conductivity,...
                                           concentration_small_particles,...
                                           concentration_large_particles,...
                                           MAX_T); 

    % If the results have to be printed 
    filename = strcat('TwoParticleTypes_BetaOne_',csp_str(i,:),'.dat');                        
    fileID = fopen(filename,'w');
    fprintf(fileID,'%s %s\n', 'V', 'Q');
    % Note the semilocon 
    fprintf(fileID,'%.6f %.6f\n', [V'; Q']);
    fclose(fileID);
                                
    plot(V, Q);
    hold on
end

xlabel('V');
ylabel('Q');

%%%%%%%%%%%%%%%%%%%%%%%%%%%%
%% Figures for beta = 0.1 %%
%%%%%%%%%%%%%%%%%%%%%%%%%%%%

BETA = 0.1;

% Definition of the conductivity function
compute_conductivity = @(N, L, M) ((1 - BETA * N * 4 * RADIUS_SMALL_PARTICLE^3 / (3 * MEMBRANE_DEPTH * RADIUS_PORE^2))^(-4) + ...
                                    L * RESISTANCE_LARGE + M * RESISTANCE_SMALL)^(-1);
figure(2);
clf()
hold on


for i=1:length(csp)
    
    'Currently solving beta=0.1 for concentration = ',csp(i)
    concentration_small_particles = csp(i);
    concentration_large_particles = 1.0 - csp(i);
    
    [Q, V, T] = solve_multi_particle_model(number_admissible_particles,...
                                           N_MAX_CAKING,...
                                           compute_conductivity,...
                                           concentration_small_particles,...
                                           concentration_large_particles,...
                                           MAX_T);
                                
    % If the results have to be printed                            
    filename = strcat('TwoParticleTypes_BetaZeroOne_',csp_str(i,:),'.dat');
    fileID = fopen(filename,'w');
    fprintf(fileID,'%s %s\n', 'V', 'Q');
    % Note the semilocon 
    fprintf(fileID,'%.6f %.6f\n', [V'; Q']);
    fclose(fileID);

    plot(V, Q);
end
xlabel('V');
ylabel('Q');
