# Supplementary material for: Stochastic modelling of membrane filtration
Source: Proc Math Phys Eng Sci. 2017 Apr 26;473(2200):20160948. doi: 10.1098/rspa.2016.0948 (PMC5415697; doi:10.1098/rspa.2016.0948)
Supplement: Numerical_Code [file rspa20160948supp1.zip › Numerical_Code/section_3/solve_multi_particle_model.m]

function [Q, V, T] = solve_multi_particle_model(NUMBER_ADMISSIBLE_PARTICLES, ...
                                                N_MAX_CAKING,...
                                                compute_conductivity,...
                                                CONCENTRATION_SMALL_PARTICLES,...
                                                CONCENTRATION_LARGE_PARTICLES,...
                                                MAX_T)
% SOLVE_MULTI_PARTICLE_MODEL simulates the fouling of a membrane based on
% the model presented in section 3.
% We assume that the fluid contains small and large particles as in BSA
% fouling. The small particles constrict the pores while the large
% particles seal them. Once a large pore has been sealed, it can no longer
% be constricted.
% 
% Input
% NUMBER_ADMISSIBLE_PARTICLES - Maximum number of particles that can enter
% a por
% N_MAX_CAKING - Maximum number, both for small and large particles, that
% can stack up in the filtercake
% compute_conductivity - Computes the conductivity for a given state (N, L, M) 
% CONCENTRATION_SMALL_PARTICLES 
% CONCENTRATION_LARGE_PARTICLES
% MAX_T - We solve the time dependent ODE

% Cannot index vectors with several dimensions for our ODE, hence we need a
% bijective mapping from parameters to indices
state_to_index = @(N, L, M) 1 + N ...
                            + (NUMBER_ADMISSIBLE_PARTICLES + 1) * L ...
                            + (N_MAX_CAKING + 1) * (NUMBER_ADMISSIBLE_PARTICLES + 1) * M;

% Dimension of vector equals number of different states
y0 = zeros((NUMBER_ADMISSIBLE_PARTICLES + 1)  * (N_MAX_CAKING + 1) * (N_MAX_CAKING + 1), 1);
% Initially, the pore contains no particles
y0(state_to_index(0,0,0)) = 1.0;
[T, Y] = ode45(@stochastic_model_ODE, [0 MAX_T], y0); 


% Computation of the flux, see (3.6)
Q = zeros(length(T), 1);
for ts = 1:length(T)
    for n = 0:NUMBER_ADMISSIBLE_PARTICLES
        for l = 0:N_MAX_CAKING
            for m = 0:N_MAX_CAKING
                Q(ts) = Q(ts) + Y(ts, state_to_index(n, l, m)) * compute_conductivity(n, l, m);
            end
        end
    end   
end

V = [0; cumsum(0.5 * (T(2:end) - T(1:end-1)) .* (Q(2:end) + Q(1:end-1)))];


    %% Definition of the dy component, see also (3.4) and (3.5)
    function dy = stochastic_model_ODE(t, y)
        % Dimension of vector equals number of different states
        dy = zeros((NUMBER_ADMISSIBLE_PARTICLES + 1)  * (N_MAX_CAKING + 1) * (N_MAX_CAKING + 1), 1);
        
        %% Equations corresponding to (3.4)
        % First: Internal constriction only
        dy(state_to_index(0, 0, 0)) = -(CONCENTRATION_SMALL_PARTICLES + CONCENTRATION_LARGE_PARTICLES) * compute_conductivity(0, 0, 0) * y(state_to_index(0, 0, 0));
        for N = 1:NUMBER_ADMISSIBLE_PARTICLES
            dy(state_to_index(N, 0, 0)) = -(CONCENTRATION_SMALL_PARTICLES + CONCENTRATION_LARGE_PARTICLES) * compute_conductivity(N, 0, 0) * y(state_to_index(N, 0, 0)) ...
                                          + CONCENTRATION_SMALL_PARTICLES * compute_conductivity(N - 1, 0, 0) * y(state_to_index(N - 1, 0, 0)); 
        end
        
        % Special case where n = NUMBER_ADMISSIBLE_PARTICLES
        % We also assume it is > 0 (otherwise this is really just a single
        % particle type model)
        % Also, the case m = 0 is already covered above
        for M = 1:N_MAX_CAKING
            dy(state_to_index(NUMBER_ADMISSIBLE_PARTICLES, 0, M)) =  -(CONCENTRATION_SMALL_PARTICLES + CONCENTRATION_LARGE_PARTICLES) * compute_conductivity(NUMBER_ADMISSIBLE_PARTICLES, 0, M) * y(state_to_index(NUMBER_ADMISSIBLE_PARTICLES, 0, M)) ...
                                                                    + CONCENTRATION_SMALL_PARTICLES * compute_conductivity(NUMBER_ADMISSIBLE_PARTICLES, 0, M - 1) * y(state_to_index(NUMBER_ADMISSIBLE_PARTICLES, 0, M - 1));
        end
        
        %% Equations corresponding to (3.5)
        for N = 0:NUMBER_ADMISSIBLE_PARTICLES
            % IMPORTANT: L has to be at least one, otherwise the states are
            % not necessarily reachable!
            for L = 1:N_MAX_CAKING
                dy(state_to_index(N, L, 0)) = -(CONCENTRATION_SMALL_PARTICLES + CONCENTRATION_LARGE_PARTICLES) * compute_conductivity(N, L, 0) * y(state_to_index(N, L, 0)) ...
                                                  + CONCENTRATION_LARGE_PARTICLES * compute_conductivity(N, L - 1, M) * y(state_to_index(N, L - 1, 0));
                for M = 1:N_MAX_CAKING
                    dy(state_to_index(N, L, M)) = -(CONCENTRATION_SMALL_PARTICLES + CONCENTRATION_LARGE_PARTICLES) * compute_conductivity(N, L, M) * y(state_to_index(N, L, M)) ...
                                                  + CONCENTRATION_LARGE_PARTICLES * compute_conductivity(N, L - 1, M) * y(state_to_index(N, L - 1, M)) ...
                                                  + CONCENTRATION_SMALL_PARTICLES * compute_conductivity(N, L, M - 1) * y(state_to_index(N, L, M - 1));
                end
            end
        end        
    end
end
