# Supplementary material for: Stochastic modelling of membrane filtration
Source: Proc Math Phys Eng Sci. 2017 Apr 26;473(2200):20160948. doi: 10.1098/rspa.2016.0948 (PMC5415697; doi:10.1098/rspa.2016.0948)
Supplement: Numerical_Code [file rspa20160948supp1.zip › Numerical_Code/section_4/compute_QV_membrane_structure.m]

function [Q,V,T] = compute_QV_membrane_structure(connection_matrix,...
                                                 inlet_indices,...
                                                 outlet_indices,...
                                                 T_MAX)
% Solves ODE relating to the fouling behaviour given a membrane structure
% IMPORTANT: We assume on/off fouling on the membrane toplayer


    NUMBER_INLETS = length(inlet_indices);
    
    % Compute the fluxes for the different states and store in a matrix
    'Now computing the fluxes for different configurations'
    flux_matrix = zeros(pow2(NUMBER_INLETS), NUMBER_INLETS);
    flux_state = zeros(pow2(NUMBER_INLETS),1);
    % Important: We want to have the binary representation, hence iterate
    % from 0 to 2^n - 1
    for n = 0:pow2(NUMBER_INLETS)-1
        flux_matrix(n+1,:) = compute_network_flow(connection_matrix,...
                                                inlet_indices,...
                                                outlet_indices,...
                                                number_to_state(n));
        flux_state(n+1) = sum(flux_matrix(n+1,:));
    end
    
    %flux_state
    
    'Now solving the ODE'
    
    y0 = zeros(pow2(NUMBER_INLETS), 1);
    y0(1) = 1.0;
    %[T, Y] = ode15s(@structure_blocking_ODE, [0 T_MAX], y0);
    opts = odeset('RelTol',1e-5,'AbsTol',1e-7);
    [T, Y] = ode45(@structure_blocking_ODE, [0 T_MAX], y0, opts);
    Q = zeros(1, length(T));
    YCHECK = zeros(1, length(T));
    
    for ts = 1:length(T)
        for j = 1:pow2(NUMBER_INLETS)
            Q(ts) = Q(ts) + Y(ts, j) * flux_state(j); 
            YCHECK(ts) = YCHECK(ts) + Y(ts, j);
        end
    end
    
    % Compute the volume by trapezoidal rule
    V = zeros(length(T), 1);
    for i = 2:length(Q)
        V(i) = V(i-1) + (T(i) - T(i-1)) * 0.5 * (Q(i) + Q(i-1));
    end
    
        
    % Set up the system of ODEs
    function dy = structure_blocking_ODE(t, y)
        num_states = pow2(length(inlet_indices));
        dy = zeros(num_states,1);
        for pos = 1:num_states
            state_integer = pos - 1;
            state = number_to_state(state_integer);
            for i=1:length(state)
                % Reduce the state -> subtract
                % Deals automatically with new reachable states as only the
                % ones where the pore is unblocked will have positive flux,
                % this is equivalent to the probability of it being blocked
                if state(i) == 0
                    dy(pos) = dy(pos) - y(pos) * flux_matrix(pos, i); 
                else
                    % This is a potential previous state so we have to add
                    % its contribution
                    prev_state = state;
                    prev_state(i) = 0;
                    
                    % The number has to be incremented by one as numbering
                    % is 1-based
                    prev_index = state_to_number(prev_state) + 1;     
                    dy(pos) = dy(pos) + y(prev_index) * flux_matrix(prev_index, i);
                end
            end       
        end
    end

    % Converts a binary representation of the states of the inlets into a
    % number to use for the ODE
    function n = state_to_number(state_vector)
        n = 0;
        for k = 1:NUMBER_INLETS
            n = n + state_vector(k) * pow2(NUMBER_INLETS - k);
        end
    end

    % Converts a number into a binary representation of the states
    function state = number_to_state(n)
        state = zeros(1, NUMBER_INLETS);
        for k = NUMBER_INLETS:-1:1
            state(k) = mod(n, 2);
            n = floor(n / 2);
        end
    end

end
