# Supplementary material for: Stochastic modelling of membrane filtration
Source: Proc Math Phys Eng Sci. 2017 Apr 26;473(2200):20160948. doi: 10.1098/rspa.2016.0948 (PMC5415697; doi:10.1098/rspa.2016.0948)
Supplement: Numerical_Code [file rspa20160948supp1.zip › Numerical_Code/section_4/compute_QV_membrane_structure_2.m]

function [Q,V,T] = compute_QV_membrane_structure_2(N_indices,...
                                                   inlet_indices,...
                                                   outlet_indices,...
                                                   edge_list,...
                                                   retention_probability,...
                                                   state_to_conductivity,...
                                                   T_MAX)
% Solves ODE relating to the fouling behaviour given a membrane structure
% IMPORTANT: We assume on/off fouling on the membrane toplayer

% edges_list - NUMBER_EDGES x 2 vector containing indices of connected
%              vertices in the original graph (order of indices does not matter)
% state_to_conductivity - anonymous function


    %% Compute retention probabilities for different edges
    NUMBER_EDGES = length(edge_list);
    NUMBER_STATES = 3^NUMBER_EDGES;
    'Now computing the capture probabilities for different states'
    
    % Matrix with (state, probability of edge)
    capture_probabilities = zeros(NUMBER_STATES, NUMBER_EDGES);
    flux_state = zeros(NUMBER_STATES, 1);
    % Important: We want to have the ternary representation, hence iterate
    % from 0 to 3^n - 1
    for n = 0:NUMBER_STATES-1
        cur_state = number_to_state(n);
        conductivity_matrix = zeros(N_indices);
        % Construct conductivity matrix according to state
        for ed=1:NUMBER_EDGES
            u = edge_list(ed,1);
            v = edge_list(ed,2);
            conductivity_matrix(u,v) = state_to_conductivity(cur_state(ed));
            conductivity_matrix(v,u) = state_to_conductivity(cur_state(ed));
        end
        
        % Compute pressure vector for conductivity
        pressure_distribution = compute_pressure_distribution(conductivity_matrix,...
                                                              inlet_indices,...
                                                              outlet_indices);
                                        
        % Compute the capture probabilities matrix
        [cpm, in_flux] = compute_capture_probabilities(pressure_distribution,...
                                            conductivity_matrix,...
                                            inlet_indices,...
                                            outlet_indices,...
                                            retention_probability);
 
        flux_state(n+1) = in_flux;
        % Transfer results to matrix
        for ed=1:NUMBER_EDGES
            % Remember that n runs from 0 to NUMBER_STATES-1
            capture_probabilities(n+1, ed) = cpm(edge_list(ed,1), edge_list(ed, 2));
        end
    end
   
    
    %% Solve the ODE
    'Now solving the ODE'
    
    y0 = zeros(NUMBER_STATES, 1);
    y0(1) = 1.0;
    opts = odeset('RelTol',1e-8,'AbsTol',1e-8);
    [T, Y] = ode45(@structure_blocking_ODE, [0 T_MAX], y0, opts);
    Q = zeros(1, length(T));
    YCHECK = zeros(1, length(T));
    
    for ts = 1:length(T)
        for j = 1:NUMBER_STATES
            Q(ts) = Q(ts) + Y(ts, j) * flux_state(j); 
            YCHECK(ts) = YCHECK(ts) + Y(ts, j);
        end
    end
    
    % Compute the volume by trapezoidal rule
    V = zeros(length(T), 1);
    for i = 2:length(Q)
        V(i) = V(i-1) + (T(i) - T(i-1)) * 0.5 * (Q(i) + Q(i-1));
    end
         
    % Set up the system of ODEs
    function dy = structure_blocking_ODE(t, y)
        dy = zeros(NUMBER_STATES,1);
        for pos = 1:NUMBER_STATES
            state_integer = pos - 1;
            state = number_to_state(state_integer);
            for edge=1:NUMBER_EDGES
                %% HERE IS THE TRANSITION OF STATES
                % Reduce the state -> subtract
                % Deals automatically with new reachable states as only the
                % ones where the pore is unblocked will have positive flux,
                % this is equivalent to the probability of it being blocked
                
                % Reduction if the edge can be blocked (included in capture
                % probabilities
                dy(pos) = dy(pos) - y(pos) * capture_probabilities(pos, edge);
                
                % So there is a previous state
                if state(edge) > 0
                    % This is a potential previous state so we have to add
                    % its contribution
                    prev_state = state;
                    prev_state(edge) = state(edge) - 1;
                    
                    % The number has to be incremented by one as numbering
                    % is 1-based
                    prev_index = state_to_number(prev_state) + 1;     
                    dy(pos) = dy(pos) + y(prev_index) * capture_probabilities(prev_index, edge);
                end
            end       
        end
    end

    % Converts a ternary representation of the states of the edges into a
    % number to use for the ODE
    function n = state_to_number(state_vector)
        n = 0;
        for k = 1:NUMBER_EDGES
            n = n + state_vector(k) * 3^(NUMBER_EDGES - k);
        end
    end

    % Converts a number into a ternary representation of the states
    function state = number_to_state(n)
        state = zeros(1, NUMBER_EDGES);
        for k = NUMBER_EDGES:-1:1
            state(k) = mod(n, 3);
            n = floor(n / 3);
        end
    end

end
