# Supplementary material for: Stochastic modelling of membrane filtration
Source: Proc Math Phys Eng Sci. 2017 Apr 26;473(2200):20160948. doi: 10.1098/rspa.2016.0948 (PMC5415697; doi:10.1098/rspa.2016.0948)
Supplement: Numerical_Code [file rspa20160948supp1.zip › Numerical_Code/section_4/compute_capture_probabilities.m]

function [capture_probabilities, inlet_flux] = compute_capture_probabilities(pressure_distribution,...
                                                                             conductivity_matrix,...
                                                                             inlet_indices,...
                                                                             outlet_indices,...
                                                                             retention_probability)
%Uses the fact that the graph is a  directed acyclic graph to use breadth
%first search in order to compute capture probabilities for the different
%edges. These are being stored in the matrix capture_probabilities
% pressure_distribution - vector, contains the pressures in the nodes
% connection_matrix - matrix, contains the conductivity of the different
%                     edges (if zero, this is equivalent to no edge existing)
% inlet_indices - vector, indices of the inlets
% outlet_indices - vector, indices of the outlets
% retention_probability - matrix, contains the individual (possibly state
%                           dependent probabilities for an edge to retain a
%                           particle if it flows through).
% Returns capture probabilities, a matrix and the fluxes of the inlets, a
% vector

N_indices = length(conductivity_matrix);
capture_probabilities = zeros(N_indices);

% Compute the flux through the network. 
flux_distribution = zeros(N_indices);
% Stores the total positive flux through a node
flux_nodes = zeros(1, N_indices);
for i=1:N_indices
    for j = 1:N_indices
        if i == j
            continue
        end
        % Compute the flux from node i to node j
        flux_distribution(i, j) = conductivity_matrix(i,j) * (pressure_distribution(i) - pressure_distribution(j));
        flux_nodes(i) = flux_nodes(i) + max(0, flux_distribution(i,j));
    end
end

% If there is no flux through the initial nodes (and thus no flux through
% the entire network), the capture probabilities will be zero
inlet_flux = sum(flux_nodes(inlet_indices));
if inlet_flux == 0
    return
end

% Vector containing arrival probabilities of the nodes
arrival_probabilities = zeros(1, N_indices);

% Breadth-first strategy to compute arrival probabilities.
% Initial condition: For inlet nodes, it is their flux divided by the total
% flux through the network
arrival_probabilities(inlet_indices) = flux_nodes(inlet_indices) ./ inlet_flux;

% The flux network is a directed acyclic graph, therefore can define a
% topological ordering. This can be easy computed by just sorting according
% to the pressure at the nodes
traversal_queue = zeros(N_indices, 2);
for i=1:N_indices
    traversal_queue(i,1) = pressure_distribution(i);
    traversal_queue(i,2) = i;
end

traversal_queue = sort(traversal_queue);
for i=1:N_indices
   % Forward looking method of computing the arrival probabilities 
   v = traversal_queue(i,2);
   if flux_nodes(v) == 0
       continue
   end
   
   for j=1:N_indices 
      % Particles can travel from v to i 
      if flux_distribution(v, j) > 0
        arrival_probabilities(j) = arrival_probabilities(j) + ...
                                arrival_probabilities(v) * flux_distribution(v,j) / flux_nodes(v) * (1 - retention_probability(v, j));
      end
   end
end

%% For every edge, check arrival probabilites at node. Then use formula to compute capture probability
for i=1:N_indices
    for j=(i+1):N_indices
       if flux_distribution(i,j) > 0
        capture_probabilities(i, j) = arrival_probabilities(i) * flux_distribution(i,j) / flux_nodes(i) * retention_probability(i,j);
       elseif flux_distribution(i,j) < 0
        capture_probabilities(i, j) = arrival_probabilities(j) * flux_distribution(j,i) / flux_nodes(j) * retention_probability(j,i);
       end
       % These are assumed to be symmetrical 
       capture_probabilities(j, i) = capture_probabilities(i,j); 
    end
end

end
