# Supplementary material for: Stochastic modelling of membrane filtration
Source: Proc Math Phys Eng Sci. 2017 Apr 26;473(2200):20160948. doi: 10.1098/rspa.2016.0948 (PMC5415697; doi:10.1098/rspa.2016.0948)
Supplement: Numerical_Code [file rspa20160948supp1.zip › Numerical_Code/section_4/compute_network_flow.m]

function [inlet_fluxes] = compute_network_flow(connection_matrix, inlet_indices, outlet_indices, inlet_state)
% Solves a linear system to compute the flow through the network
%   connection_matrix indicates the permeability of the connection between
%   two nodes, if it is zero, it indicates that there is no connection. The
%   matrix has to be symmetrical
%   inlet_indices contains indices of the inlets, here we apply p=1 if
%   it is not blocked
%   outlet_indices contains indices of the outlets, here we apply p=0
%   inlet_state indicates whether a pore is blocked or not   

PRESSURE_IN = 1.0;
PRESSURE_OUT = 0.0;
% In case all the inlets are blocked, the flux through the system is zero
if all(inlet_state)
    inlet_fluxes = zeros(1, length(inlet_state));
    return
end

N_total = length(connection_matrix);
A = zeros(N_total);
b = zeros(N_total, 1);

% Indices of the internal nodes for which we have to set up the
% conservation of mass equations
internal_indices = setdiff(1:N_total, union(inlet_indices, outlet_indices));
is_unblocked = ones(1, N_total);

% Set up equations for the inlet
for i=1:length(inlet_indices)
    index = inlet_indices(i);
    A(index, index) = 1.0;
    b(index) = PRESSURE_IN;
    % Note whether it is blocked or not
    is_unblocked(index) = 1 - inlet_state(i);
end

% Set up equations for outlet
for i=1:length(outlet_indices)
    index = outlet_indices(i);
    A(index, index) = 1.0;
    b(index) = PRESSURE_OUT;
end

% Set up equations for internal nodes
for i=1:length(internal_indices)
    index = internal_indices(i);
    for j=1:N_total
       if j == index
           continue
       end       
       A(index, index) = A(index, index) + ...
           is_unblocked(j) * connection_matrix(index, j);
       A(index, j) = - is_unblocked(j) * connection_matrix(index, j);
    end
end

% Solve the system of equations
pressure_distribution = A\b;

% Compute the flux through the inlets
inlet_fluxes = zeros(1, length(inlet_state));
for i = 1:length(inlet_indices)
    % If the inlet is blocked
    if inlet_state(i) == 1
        continue
    end
    index = inlet_indices(i);
    
    for j=1:N_total
        inlet_fluxes(i) = inlet_fluxes(i) + ...
            connection_matrix(index,j) * (pressure_distribution(index) - pressure_distribution(j));
    end
end

end
