# Supplementary material for: Stochastic modelling of membrane filtration
Source: Proc Math Phys Eng Sci. 2017 Apr 26;473(2200):20160948. doi: 10.1098/rspa.2016.0948 (PMC5415697; doi:10.1098/rspa.2016.0948)
Supplement: Numerical_Code [file rspa20160948supp1.zip › Numerical_Code/section_4/compute_pressure_distribution.m]

function pressure_distribution = compute_pressure_distribution(conductivity_matrix,...
                                                               inlet_indices,...
                                                               outlet_indices)
% Solves a linear system to compute the flow through the network
%   connection_matrix indicates the conductivity of the connection between
%   two nodes, if it is zero, it indicates that there is no connection. The
%   matrix has to be symmetrical
%   inlet_indices contains indices of the inlets, here we apply p=1 if
%   it is not blocked
%   outlet_indices contains indices of the outlets, here we apply p=0 

PRESSURE_IN = 1.0;
PRESSURE_OUT = 0.0;

% Compute all reachable states for solving the linear system later on
reachable_indices = compute_reachable_nodes(conductivity_matrix,...
                                            inlet_indices,...
                                            outlet_indices);                                        

%% N_total has to be the number of reachable states
N_indices = length(conductivity_matrix);
A = zeros(N_indices);
b = zeros(N_indices, 1);

is_reachable = zeros(1, N_indices);
is_reachable(reachable_indices) = 1;

% Indices of the internal nodes for which we have to set up the
% conservation of mass equations
internal_indices = setdiff(1:N_indices, union(inlet_indices, outlet_indices));

% Set up equations for the inlet
for i=1:length(inlet_indices)
    index = inlet_indices(i);
    A(index, index) = 1.0;
    b(index) = PRESSURE_IN;
end

% Set up equations for outlet
for i=1:length(outlet_indices)
    index = outlet_indices(i);
    A(index, index) = 1.0;
    b(index) = PRESSURE_OUT;
end

% Set up equations for internal nodes
for i=1:length(internal_indices)
    index = internal_indices(i);
    % If the node is not reachable, we set its pressure to zero
    if not(is_reachable(index))
        A(index, index) = 1.0;
        continue
    end
    
    for j=1:N_indices
       if j == index
           continue
       end
       %% Need to get rid of unblocked
       A(index, index) = A(index, index) + conductivity_matrix(index, j);
       A(index, j) = - conductivity_matrix(index, j);
    end
end

% Solve the system of equations
pressure_distribution = A\b;

end
