# Supplementary material for: Stochastic modelling of membrane filtration
Source: Proc Math Phys Eng Sci. 2017 Apr 26;473(2200):20160948. doi: 10.1098/rspa.2016.0948 (PMC5415697; doi:10.1098/rspa.2016.0948)
Supplement: Numerical_Code [file rspa20160948supp1.zip › Numerical_Code/section_4/compute_reachable_nodes.m]

function [reachable_indices] = compute_reachable_nodes(conductivity_matrix,...
                                                       inlet_indices,...
                                                       outlet_indices)
% Uses a breadth-first search to determine the indices of the nodes that
% can be reached from either the inlet or the outlet. This is necessary so
% that the linear system can be computed.
% conductivity_matrix - describes network as a weighted adjacency matrix
% inlet_indices - vector
% outlet_indices - vector


N_indices = length(conductivity_matrix);
% All inlets and outlets are reachable
is_reachable = zeros(1,N_indices);
is_reachable([inlet_indices, outlet_indices]) = 1;

% Breadth-first search
bfs_queue = [inlet_indices, outlet_indices];
while not(isempty(bfs_queue))
   v = bfs_queue(1);
   for i=1:N_indices 
      if conductivity_matrix(v,i) > 0 && is_reachable(i) == 0
        is_reachable(i) = 1;
        bfs_queue = [bfs_queue, i];
      end
   end
   % Remove first element (all connections have been noted)
   bfs_queue = bfs_queue(2:end);
end

% Copy all indices of reachable nodes into array
reachable_indices = zeros(1, sum(is_reachable));
pos = 1;
for i=1:N_indices
    if is_reachable(i) == 1
        reachable_indices(pos) = i;
        pos = pos + 1;
    end
end

end
