# Supplementary material for: Stochastic modelling of membrane filtration
Source: Proc Math Phys Eng Sci. 2017 Apr 26;473(2200):20160948. doi: 10.1098/rspa.2016.0948 (PMC5415697; doi:10.1098/rspa.2016.0948)
Supplement: Numerical_Code [file rspa20160948supp1.zip › Numerical_Code/section_4/create_rastergrid.m]

function [connection_matrix, inlet_indices, outlet_indices] = create_rastergrid(NUM_ROWS,...
                                                                                NUM_COLS,...
                                                                                NUM_LAYERS,...
                                                                                PERMEABILITY)
% Creates a grid for the usage in script_figure_4
% This is the top-level surface
num_inlets = NUM_ROWS * NUM_COLS;

N_total = num_inlets * NUM_LAYERS;
connection_matrix = zeros(N_total);

% Symmetircallity is automatically enforced!

% Inlet layer: Only connected to the one below
inlet_indices = c_t_i(1,1,1): c_t_i(1,NUM_ROWS, NUM_COLS);
for row =1:NUM_ROWS
    for col = 1:NUM_COLS
        connection_matrix(c_t_i(1,row,col), c_t_i(2,row,col)) = PERMEABILITY;
    end
end


% Outlet layer: Only connected to the one above
outlet_indices = c_t_i(NUM_LAYERS, 1, 1):c_t_i(NUM_LAYERS, NUM_ROWS, NUM_COLS);
for row =1:NUM_ROWS
    for col = 1:NUM_COLS
        connection_matrix(c_t_i(NUM_LAYERS,row,col), c_t_i(NUM_LAYERS - 1,row,col)) = PERMEABILITY;
    end
end

% Intermediate layers
for layer = 2:NUM_LAYERS-1
    for row = 1:NUM_ROWS
        for col = 1:NUM_COLS
            % Connections above and below
            connection_matrix(c_t_i(layer,row,col), c_t_i(layer - 1,row,col)) = PERMEABILITY;
            connection_matrix(c_t_i(layer,row,col), c_t_i(layer + 1,row,col)) = PERMEABILITY;
            % Connections left and right
            if NUM_COLS > 1
              % make sure the neighbour of N is 1  
              right_nb = mod(col, NUM_COLS) + 1;
              % Enforce circularity
              left_nb =  max(mod(col-1,NUM_COLS), mod(col-1 + NUM_COLS, NUM_COLS+1));    
                
              connection_matrix(c_t_i(layer,row,col), c_t_i(layer,row,right_nb)) = PERMEABILITY;  
              connection_matrix(c_t_i(layer,row,col), c_t_i(layer,row,left_nb)) = PERMEABILITY;  
            end
            
            % Connections in front and behind
            if NUM_ROWS > 1
              % make sure the neighbour of N is 1  
              front_nb = mod(row, NUM_ROWS) + 1;
              % Enforce circularity
              back_nb =  max(mod(row-1,NUM_ROWS), mod(col-1 + NUM_ROWS, NUM_ROWS+1));    
                
              connection_matrix(c_t_i(layer,row,col), c_t_i(layer,front_nb,col)) = PERMEABILITY;  
              connection_matrix(c_t_i(layer,row,col), c_t_i(layer,back_nb,col)) = PERMEABILITY;
            end
            
        end
    end
end

    % Turns coordinates to index
    function num = c_t_i(l, r, c)
       % There are num_rows * num_cols element per layer and num_cols
       % elements per row
       num = (l - 1) * NUM_ROWS * NUM_COLS + (r-1) * NUM_COLS + c; 
    end

end
