# Supplementary material for: Stochastic modelling of membrane filtration
Source: Proc Math Phys Eng Sci. 2017 Apr 26;473(2200):20160948. doi: 10.1098/rspa.2016.0948 (PMC5415697; doi:10.1098/rspa.2016.0948)
Supplement: Numerical_Code [file rspa20160948supp1.zip › Numerical_Code/section_4/script_figure_4.m]

%% General parameters
permeability = 1.0;
num_rows = 1;
% 9 cols (3x3) is faster too compute, 16 requires a bit of patience
num_cols = 9; % 16
LAYER_SET = [2,4,8];

%% Two dimensional grid
T_MAX = 20;

figure(1);
clf()
hold on;

for layers = LAYER_SET
    [connection_matrix, inlet_indices, outlet_indices] = create_rastergrid(num_rows, num_cols, layers, permeability);
    [Q, V, T] = compute_QV_membrane_structure(connection_matrix, inlet_indices, outlet_indices, T_MAX);
    VD = V/V(end); QD = Q/Q(1);
    plot(V / V(end), Q ./ Q(1));
    
    filename = strcat('TwoDimGrid_',int2str(layers),'.dat');
    fileID = fopen(filename,'w');
    fprintf(fileID,'%s %s\n', 'V', 'Q');
    % Note the semilocon 
    fprintf(fileID,'%.6f %.6f\n', [VD'; QD]);
    fclose(fileID);
end

xlim([0 1.01]);
ylim([0 1.01]);
xlabel('V');
ylabel('Q');

%% Three dimensional grid
permeability = 1.0;
% As above, use a 3x3 for a faster computation
num_rows = 3; %4
num_cols = 3; %4

% %% Square grid
T_MAX = 30;

% figure(2);
% clf()
hold on;

for layers = LAYER_SET
    [connection_matrix, inlet_indices, outlet_indices] = create_rastergrid(num_rows, num_cols, layers, permeability);
    [Q, V, T] = compute_QV_membrane_structure(connection_matrix, inlet_indices, outlet_indices, T_MAX);
    plot(V / V(end), Q ./ Q(1),'--');
    
    VD = V/V(end); QD = Q/Q(1);

    filename = strcat('ThreeDimGrid_',int2str(layers),'.dat');
    fileID = fopen(filename,'w');
    fprintf(fileID,'%s %s\n', 'V', 'Q');
    % Note the semilocon 
    fprintf(fileID,'%.6f %.6f\n', [VD'; QD]);
    fclose(fileID);
end

xlim([0 1.01]);
ylim([0 1.01]);
xlabel('V');
ylabel('Q');
