# Supplementary material for: Stochastic modelling of membrane filtration
Source: Proc Math Phys Eng Sci. 2017 Apr 26;473(2200):20160948. doi: 10.1098/rspa.2016.0948 (PMC5415697; doi:10.1098/rspa.2016.0948)
Supplement: Numerical_Code [file rspa20160948supp1.zip › Numerical_Code/section_4/script_figure_5.m]

%% General parameters
T_MAX = 100;
values_conductivity = [0.1, 0.5, 0.9];

%% Connected structure
figure(1);
clf()
hold on;

N_indices = 9;
inlet_indices = [1,2,3];
outlet_indices = [7,8,9];
edge_list = [[1,4];[2,5];[3,6];[4,5];[5,6];[4,6];[4,7];[5,8];[6,9]];

V_con_total = zeros(1, length(values_conductivity));

rp = 0.2;

pos = 1;
for vc = values_conductivity
    
    % Have three states (0, 1, 2)
    conductivity_vector = [1.0, vc, 0.0];
    % The vector is 1-indexed
    state_to_conductivity = @(N) conductivity_vector(N+1);
    
    'Computing results for connected structure, vc = '
    vc
    
    retention_probability = zeros(N_indices);
    for i=1:length(edge_list)
        % Has to be symmetrical
        retention_probability(edge_list(i,1), edge_list(i,2)) = rp;
        retention_probability(edge_list(i,2), edge_list(i,1)) = rp;
    end

    [Q, V, T] = compute_QV_membrane_structure_2(N_indices,...
                                                inlet_indices,...
                                                outlet_indices,...
                                                edge_list,...
                                                retention_probability,...
                                                state_to_conductivity,...
                                                T_MAX);
    plot(V, Q, '--');
    V_con_total(pos) = V(end);
    pos = pos+1;
    VD = V/Q(1); QD = Q/Q(1);
    filename = strcat('Connected_volume_', int2str(100*vc),'.dat');
    fileID = fopen(filename,'w');
    fprintf(fileID,'%s %s\n', 'V', 'Q');
    % Note the semilocon 
    fprintf(fileID,'%.6f %.6f\n', [VD'; QD]);
    fclose(fileID);
    
end

xlabel('V');
ylabel('Q');


%% Unconnected structure
T_MAX = 100;


N_indices = 9;
inlet_indices = [1,2,3];
outlet_indices = [7,8,9];
edge_list = [[1,4];[4,7];[2,5];[5,8];[3,6];[6,9]];


% Have three states (0, 1, 2)
conductivity_vector = [1.0, 0.5, 0.0];
% The vector is 1-indexed
state_to_conductivity = @(N) conductivity_vector(N+1); 

V_un_total = zeros(1, length(values_conductivity));

pos = 1;
for vc = values_conductivity
    
    % Have three states (0, 1, 2)
    conductivity_vector = [1.0, vc, 0.0];
    % The vector is 1-indexed
    state_to_conductivity = @(N) conductivity_vector(N+1);
    
    'Computing results for unconnected structure, vc = '
    vc
    
    retention_probability = zeros(N_indices);
    for i=1:length(edge_list)
        % Has to be symmetrical
        retention_probability(edge_list(i,1), edge_list(i,2)) = rp;
        retention_probability(edge_list(i,2), edge_list(i,1)) = rp;
    end

    [Q, V, T] = compute_QV_membrane_structure_2(N_indices,...
                                                inlet_indices,...
                                                outlet_indices,...
                                                edge_list,...
                                                retention_probability,...
                                                state_to_conductivity,...
                                                T_MAX);
    plot(V, Q);
    V_un_total(pos) = V(end);
    pos = pos+1;
    
    VD = V/Q(1); QD = Q/Q(1);
    filename = strcat('Unconnected_volume_', int2str(100*vc),'.dat');
    fileID = fopen(filename,'w');
    fprintf(fileID,'%s %s\n', 'V', 'Q');
    % Note the semilocon 
    fprintf(fileID,'%.6f %.6f\n', [VD'; QD]);
    fclose(fileID);
end

xlabel('V');
ylabel('Q');
